# Supplementary material for: Domain-general subregions of the medial prefrontal cortex contribute to recovery of language after stroke
Source: Brain. 2017 Jun 27;140(7):1947–58. doi: 10.1093/brain/awx134 (PMC5903407; doi:10.1093/brain/awx134)
Supplement: Supplementary Data [file awx134_supp.zip]

Archive with 2 entries (2 files):
- brain-2017-00295-File010.pdf
- brain-2017-00295-File011.pdf
